# Supplementary material for: Insulin Receptor Substrate 1 Gly972Arg (rs1801278) Polymorphism Is Associated with Obesity and Insulin Resistance in Kashmiri Women with Polycystic Ovary Syndrome
Source: Genes (Basel). 2022 Aug 17;13(8):1463. doi: 10.3390/genes13081463 (PMC9408134; doi:10.3390/genes13081463)
Supplement: Supplementary file 1 [file genes-13-01463-s001.zip]

Archive with 1 entries (1 files):
- genes-1696296-supplementary.pdf
